# Supplementary material for: Current and Emerging Applications of Artificial Intelligence in Medical Imaging for Paediatric Hip Disorders—A Scoping Review
Source: Children (Basel). 2025 May 16;12(5):645. doi: 10.3390/children12050645 (PMC12110382; doi:10.3390/children12050645)
Supplement: Supplementary file 1 [file children-12-00645-s001.zip]

Archive with 3 entries (3 files):
- ScR_AI_Supplementary file S1_PubMed Search strategy.pdf
- ScR_AI_Supplementary file S2_Exclusions during full-text screening.pdf
- ScR_AI_Supplementary file S3_Included articles.pdf
